# Supplementary material for: Urinary marker panels for aggressive prostate cancer detection
Source: Sci Rep. 2022 Sep 1;12:14837. doi: 10.1038/s41598-022-19134-3 (PMC9437030; doi:10.1038/s41598-022-19134-3)
Supplement: Supplementary file 1 — Supplementary Information. [file 41598_2022_19134_MOESM1_ESM.xlsx]

## Sheet: Title page
Urinary marker panels for aggressive prostate cancer detection
Tung-Shing Mamie Lih1,†,*, Mingming Dong1,†, Leslie Mangold2, Alan Partin2, Hui Zhang1,2
1 Department of Pathology, School of Medicine, Johns Hopkins University, Baltimore, Maryland 21231, USA
2 The Brady Urological Institute, The Johns Hopkins School of Medicine, Baltimore, Maryland 21287, USA
† Both authors contributed equally
Corresponding author
T. Mamie Lih, tlih1@jhmi.edu; Tel: +1-410-955-3561

## Sheet: Contents
	Table of contents
	Supplementary tables
	Table S1	Summary of sample information (Cohort 1).
	Table S2	Summary of sample information (Cohort 2 as validation cohort).
	Table S3	Quantitative results from DIA-MS and PRM for both Cohort 1 and Cohort 2.
	Table S4	ROC analysis of the urinary marker panels composed of ACPP, CLU and/or urine PSA from Cohort 1 (DIA-MS).
	Table S5	Performance of urinary marker panles consisted of ACPP, CLU and/or urine PSA at different serum PSA levels (Cohort 1, DIA-MS).
	Table S6	ROC results of urinary-marker panels in addition to the ones listed in Table S3 (Cohort 1, DIA-MS).
	Table S7	ROC analysis of the PRM assays from Cohort 1.

## Sheet: Table S1
Table S1. Summary of sample information (Cohort 1).
	Biopsy Grade Group	Grade Group 1	Grade Group ≥4
	Subject, n	70	75
	Urinary PSA
	Mean (SD)	813.05 (1752.14)	200.39 (325.40)
	Medain	297	81.84
	(Range)	(15.24-11798.4)	(0.12-1764)
	Serum PSA
	Mean (SD)	5.35 (3.79)	17.36 (28.80)
	Medain	4.5	7.7
	(Range)	(0.30-19.6)	(0.87-183.4)

## Sheet: Table S2
Table S2. Summary of sample information (Cohort 2 as validation cohort).
	Biopsy Grade Group	Grade Group 1	Grade Group 2 (Gleason score = 3+4)	Grade Group 3 (Gleason score = 4+3)	Grade Group 4
	Subject, n	13	57	46	40
		Urinary PSA
	Mean (SD)	454.71 (343.09)	327.83 (355.82)	242.27 (320.68)	190.13 (225.07)
	Medain	316.33	194.78	108.32	115.01
	(Range)	(88.33-1082.29)	(1.00-1406.67)	(8.93-1329.57)	(1.10-890.19)
		Serum PSA
	Mean (SD)	4.57 (1.92)	7.41 (6.25)	8.41 (5.96)	13.42 (14.71)
	Medain	4.2	5.77	7.4	7.06
	(Range)	(1.00-6.80)	(1.31-41.70)	(0.80-29.90)	(0.64-64.00)

## Sheet: Table S3
Table S3. Quantitative results from DIA-MS and PRM for both Cohort 1 and Cohort 2.
DIA-MS																			PRM
Cohort 1									Cohort 2 (Validation cohort)										Cohort 1							Cohort 2 (Validation cohort)
Sample ID	Biopsy Gleason score	PCa group	Urine.PSA	Serum.PSA	P15309_ACPP_FLN*ESYK	P10909_CLU_EDALN*ETR	P02763_ORM1_QDQCIYN*TTYLNVQR	P48960_CD97_WCPQNSSCVN*ATACR	Sample ID	Biopsy Gleason score	PCa group	Urine.PSA	Serum.PSA	P15309_ACPP_FLN*ESYK	P10909_CLU_EDALN*ETR	P02763_ORM1_QDQCIYN*TTYLNVQR	P48960_CD97_WCPQNSSCVN*ATACR		Sample ID	Biopsy Gleason score	PCa group	Urine.PSA	Serum.PSA	P15309_ACPP_FLN*ESYK	P10909_CLU_EDALN*ETR	Sample ID	Biopsy Gleason score	PCa group	Urine.PSA	Serum.PSA	P15309_ACPP_FLN*ESYK	P10909_CLU_EDALN*ETR
D1	9	AG	20.76	8	23390.9	53241.3	1.03071e+06	10106.1	V1	Gleason 7 (4+3)	AG	184.28	7.8	193.065	745.193	341.955	146.898		D1	9	AG	20.76	8	0.00906409	0.0127875	V1	Gleason 7 (4+3)	AG	184.28	7.8	0.0627407	0.0617245
D2	9	AG	256.68	1.5	8854.12	18215.3	7.85263e+06	8122.62	V10	Gleason 7 (4+3)	AG	11.67	6.4	135.489	201.945	46032.8	69.7994		D2	9	AG	256.68	1.5	0.476378	0.279747	V10	Gleason 7 (4+3)	AG	11.67	6.4	0.23586	0.0604099
D3	6	NAG	18.24	0.3	35750.8	76753.8	604682	14265.2	V100	Gleason 7 (3+4)	AG	230.34	8.4	139.494	114.772	8348.72	57.7192		D3	6	NAG	18.24	0.3	0.0666459	0.0830667	V100	Gleason 7 (3+4)	AG	230.34	8.4	0.67621	0.222013
D4	9	AG	5.88	1.3	20192.7	67666.8	533667	16454.9	V101	Gleason 7 (4+3)	AG	232.87	7.6	1833.86	790.986	3946.82	57.4829		D4	9	AG	5.88	1.3	0.00288523	0.00173966	V101	Gleason 7 (4+3)	AG	232.87	7.6	0.244837	0.036802
D5	9	AG	25.44	31.8	41097.5	150014	1.39906e+06	19233.3	V102	Gleason 7 (3+4)	AG	242.03	5.95	768.969	724.922	1147.24	311.562		D5	9	AG	25.44	31.8	0.0614738	0.0604791	V102	Gleason 7 (3+4)	AG	242.03	5.95	0.228738	0.025872
D6	10	AG	0.12	5.6	24395.7	55963.9	214462	16454.9	V103	Gleason 7 (4+3)	AG	242.11	3.76	958.793	765.401	10384.5	182.611		D6	10	AG	0.12	5.6	0.00432596	0.00267867	V103	Gleason 7 (4+3)	AG	242.11	3.76	0.0905736	0.0144582
D7	9	AG	283.08	8.3	90176.6	41866.1	1.60259e+06	16280	V104	Gleason 8 (4+4)	AG	257.03	4.7	1652.11	1442.91	2257.81	432.493		D7	9	AG	283.08	8.3	0.148359	0.0793735	V104	Gleason 8 (4+4)	AG	257.03	4.7	0.628093	0.11421
D8	6	NAG	19.68	3.3	24728.6	92174	523079	13147.8	V105	Gleason 6 (3+3)	NAG	258.3	3	1863.4	1291.46	3638.35	278.808		D8	6	NAG	19.68	3.3	0.0182708	0.0151049	V105	Gleason 6 (3+3)	NAG	258.3	3	0.37385	0.0439827
D9	6	NAG	639	6.3	109499	31364.1	1.63321e+06	21184.3	V106	Gleason 7 (3+4)	AG	258.54	5.7	1349.7	384.499	1366.47	98.6028		D9	6	NAG	639	6.3	0.394078	0.081682	V106	Gleason 7 (3+4)	AG	258.54	5.7	0.47198	0.0147837
D10	9	AG	93.72	2.7	63629.2	52696.6	659822	16454.9	V107	Gleason 8 (4+4)	AG	262.84	5.9	1823.55	1360.84	1429.08	342.136		D10	9	AG	93.72	2.7	0.0260729	0.0277922	V107	Gleason 8 (4+4)	AG	262.84	5.9	0.313907	0.0146799
D11	8	AG	32.76	3.4	81332.2	65070.7	202365	25653.1	V108	Gleason 7 (4+3)	AG	274.06	7.4	1010.43	904.601	1612.84	189.075		D11	8	AG	32.76	3.4	0.0290952	0.0261746	V108	Gleason 7 (4+3)	AG	274.06	7.4	0.134442	0.00831877
D12	6	NAG	815.88	1.54	173116	27221.1	173817	14903.6	V109	Gleason 7 (3+4)	AG	278.19	6.5	4410.37	641.909	5126.3	89.5463		D12	6	NAG	815.88	1.54	0.35981	0.049162	V109	Gleason 7 (3+4)	AG	278.19	6.5	1.96233	0.0359194
D13	6	NAG	207.12	16.5	227516	61428.2	722891	16454.9	V11	Gleason 7 (3+4)	AG	13.04	5	1597.21	690.037	586.72	224.3		D13	6	NAG	207.12	16.5	0.0919306	0.0407903	V11	Gleason 7 (3+4)	AG	13.04	5	0.0182013	0.00193677
D14	8	AG	577.92	5.2	104331	18012.9	327064	23812.9	V110	Gleason 8 (4+4)	AG	278.68	5.2	4126.45	809.91	1106.81	302.646		D14	8	AG	577.92	5.2	0.225221	0.0858693	V110	Gleason 8 (4+4)	AG	278.68	5.2	0.374515	0.00915521
D15	6	NAG	201	2.2	232508	31836.9	440508	10125	V111	Gleason 7 (3+4)	AG	288.61	1.31	1088.32	547.775	4667.09	93.2159		D15	6	NAG	201	2.2	0.0680944	0.0139036	V111	Gleason 7 (3+4)	AG	288.61	1.31	0.550717	0.045772
D16	6	NAG	7551.6	5.6	257748	67778.6	1.06799e+06	25637.6	V112	Gleason 8 (4+4)	AG	290.06	49	568.923	628.248	4336.26	162.57		D16	6	NAG	7551.6	5.6	5.45653	0.375222	V112	Gleason 8 (4+4)	AG	290.06	49	0.751242	0.0684343
D17	6	NAG	131.64	6.7	55200.2	69389.1	900853	24705.7	V113	Gleason 6 (3+3)	NAG	316.33	6.8	1065.26	640.086	344.259	240.373		D17	6	NAG	131.64	6.7	0.0955465	0.0759441	V113	Gleason 6 (3+3)	NAG	316.33	6.8	0.265754	0.0165374
D18	9	AG	80.76	6.2	69538.7	71329.7	869828	16454.9	V114	Gleason 7 (3+4)	AG	324.95	4.3	8192.2	630.781	75.6307	224.3		D18	9	AG	80.76	6.2	0.035025	0.0174587	V114	Gleason 7 (3+4)	AG	324.95	4.3	0.0924545	0.00285596
D19	9	AG	37.08	22.8	44230.8	109976	562279	42490.3	V115	Gleason 8 (4+4)	AG	330.21	5.91	1651.07	690.682	9306.5	223.02		D19	9	AG	37.08	22.8	0.0662489	0.0946182	V115	Gleason 8 (4+4)	AG	330.21	5.91	0.576941	0.0223926
D20	6	NAG	77.4	4.1	30889	21415.8	554373	12894.4	V116	Gleason 7 (3+4)	AG	377.76	4.2	3637.95	4269.78	3689.63	126.505		D20	6	NAG	77.4	4.1	0.123905	0.0994626	V116	Gleason 7 (3+4)	AG	377.76	4.2	2.27782	0.039049
D21	8	AG	5.16	1.66	16605.7	128677	497162	21541.2	V117	Gleason 7 (4+3)	AG	378.96	10.7	1445.05	906.698	8232.61	532.399		D21	8	AG	5.16	1.66	0.0110062	0.0366383	V117	Gleason 7 (4+3)	AG	378.96	10.7	0.477024	0.101984
D22	6	NAG	21.24	5.4	27852.8	30468.7	1.35874e+06	7456.8	V118	Gleason 7 (3+4)	AG	382.87	6.3	2707.82	520.276	11948.1	128.719		D22	6	NAG	21.24	5.4	0.024991	0.0313794	V118	Gleason 7 (3+4)	AG	382.87	6.3	0.608773	0.019714
D23	8	AG	99.72	7.95	65412.3	45839.1	282193	6902.18	V119	Gleason 7 (3+4)	AG	393.32	4.6	1167.43	365.873	7556.72	90.6757		D23	8	AG	99.72	7.95	0.0701433	0.054527	V119	Gleason 7 (3+4)	AG	393.32	4.6	0.0232731	0.00537292
D24	8	AG	268.68	4	12566.7	85246.6	1.20624e+06	20030.8	V12	Gleason 8 (4+4)	AG	14.14	18.8	306.723	626.103	9000.82	112.635		D24	8	AG	268.68	4	0.202147	0.328512	V12	Gleason 8 (4+4)	AG	14.14	18.8	0.0536642	0.0165941
D25	6	NAG	330.48	5.6	122779	75793.7	182199	19538.9	V120	Gleason 7 (3+4)	AG	394.11	4.1	869.77	329.073	34310.9	154.469		D25	6	NAG	330.48	5.6	0.205176	0.158173	V120	Gleason 7 (3+4)	AG	394.11	4.1	0.526159	0.0396608
D26	6	NAG	457.56	3.58	154209	135979	228231	17470.8	V121	Gleason 7 (3+4)	AG	399.64	5.1	2132.97	729.821	18033	154.289		D26	6	NAG	457.56	3.58	0.360526	0.193179	V121	Gleason 7 (3+4)	AG	399.64	5.1	0.299614	0.00860984
D27	6	NAG	34.44	5.5	53135.8	67222.9	189875	11807.6	V122	Gleason 7 (4+3)	AG	403.39	7.8	3527.72	2034.23	4038.23	375.355		D27	6	NAG	34.44	5.5	0.0139451	0.0225936	V122	Gleason 7 (4+3)	AG	403.39	7.8	0.350115	0.0111225
D28	8	AG	127.32	10.2	62550	113313	67057.8	23103.4	V123	Gleason 7 (3+4)	AG	410.8	5.2	1026.94	399.69	16410.2	293.52		D28	8	AG	127.32	10.2	0.0551077	0.0242005	V123	Gleason 7 (3+4)	AG	410.8	5.2	0.0763929	0.00205375
D29	6	NAG	251.28	6.2	609484	110377	26157.7	13097.4	V124	Gleason 7 (3+4)	AG	423.24	6.2	1068.35	697.19	12112.4	266.002		D29	6	NAG	251.28	6.2	0.0436231	0.00344578	V124	Gleason 7 (3+4)	AG	423.24	6.2	0.244973	0.0279213
D30	9	AG	5.28	10.75	59629.8	256609	376944	16454.9	V125	Gleason 8 (4+4)	AG	456.86	64	2088.3	1013.79	3896.91	398.112		D30	9	AG	5.28	10.75	0.00295528	0.0398057	V125	Gleason 8 (4+4)	AG	456.86	64	0.0996695	0.00792217
D31	9	AG	283.68	183.4	240135	120845	697884	17912.6	V126	Gleason 6 (3+3)	NAG	457.48	6	1817.51	449.95	14262.9	160.083		D31	9	AG	283.68	183.4	0.237384	0.0962496	V126	Gleason 6 (3+3)	NAG	457.48	6	0.273679	0.00936277
D33	9	AG	1634.52	5.4	560335	53545.6	145759	7051.53	V127	Gleason 7 (4+3)	AG	460.65	27.59	2438.36	1071.95	1414.79	63.3254		D32	9	AG	268.2	3.5	0.164975	0.216538	V127	Gleason 7 (4+3)	AG	460.65	27.59	0.356883	0.0210881
D34	8	AG	11.52	25.4	46242.8	67120	544173	7463.73	V128	Gleason 7 (4+3)	AG	473.88	12.2	3581.37	808.442	3106.89	259.005		D33	9	AG	1634.52	5.4	0.846998	0.108277	V128	Gleason 7 (4+3)	AG	473.88	12.2	0.302193	0.0103413
D35	8	AG	257.4	14.4	147656	148307	337380	18865.3	V129	Gleason 7 (4+3)	AG	566.82	7.7	2071.57	4372.04	5720.51	408.267		D34	8	AG	11.52	25.4	0.0121117	0.0149317	V129	Gleason 7 (4+3)	AG	566.82	7.7	2.17198	0.390694
D36	8	AG	9.36	38.6	16887.2	53485.1	3.55972e+06	17854.8	V13	Gleason 7 (4+3)	AG	15.09	14.3	543.933	1330.44	16239	93.0832		D35	8	AG	257.4	14.4	0.284479	0.143622	V13	Gleason 7 (4+3)	AG	15.09	14.3	0.0532249	0.0216256
D37	8	AG	792.24	29.1	201381	76868.8	1.8441e+06	12322.1	V130	Gleason 8 (4+4)	AG	573.68	5.7	638.633	391.179	3159.6	288.508		D36	8	AG	9.36	38.6	0.0164973	0.0302706	V130	Gleason 8 (4+4)	AG	573.68	5.7	0.13036	0.0124353
D38	8	AG	33.72	7.6	74092.1	68164.9	1.96502e+06	16454.9	V131	Gleason 7 (3+4)	AG	576.15	5.77	1401.85	1115.91	9196.33	155.035		D37	8	AG	792.24	29.1	0.486002	0.154391	V131	Gleason 7 (3+4)	AG	576.15	5.77	0.535963	0.0538063
D39	9	AG	3.24	1.7	59629.8	70572.7	136815	24817.1	V132	Gleason 6 (3+3)	NAG	576.91	4.2	3553.24	982.739	1426.64	360.77		D38	8	AG	33.72	7.6	0.0102428	0.0202617	V132	Gleason 6 (3+3)	NAG	576.91	4.2	0.754136	0.0573447
D40	9	AG	60.24	112.7	23143.8	51342.2	3.88549e+06	11140.6	V133	Gleason 7 (3+4)	AG	586.7	2.6	2703.83	1431.24	5214.63	205.536		D39	9	AG	3.24	1.7	0.0666619	0.223455	V133	Gleason 7 (3+4)	AG	586.7	2.6	0.55629	0.0429152
D41	6	NAG	492.6	4.12	209571	121988	362850	37526.7	V134	Gleason 7 (3+4)	AG	597.66	4.39	4657.83	390.863	5535.05	192.872		D40	9	AG	60.24	112.7	0.386674	0.185635	V134	Gleason 7 (3+4)	AG	597.66	4.39	0.484299	0.00506363
D42	9	AG	131.04	17.4	135219	76838.8	711529	23208.9	V135	Gleason 7 (3+4)	AG	686.82	7	4677.4	967.575	6276.45	264.818		D41	6	NAG	492.6	4.12	0.341615	0.0700675	V135	Gleason 7 (3+4)	AG	686.82	7	0.454464	0.0103894
D43	8	AG	49.32	7.2	34564.7	36947	350819	19228	V136	Gleason 7 (4+3)	AG	691.02	5.7	1332.94	84.9444	1036.09	94.0677		D43	8	AG	49.32	7.2	0.0934001	0.193012	V136	Gleason 7 (4+3)	AG	691.02	5.7	0.0553265	0.00156527
D44	6	NAG	179.4	3.4	72814.5	121037	265345	20185.8	V137	Gleason 7 (3+4)	AG	701.72	17.9	3241.03	651.147	1698.45	126.769		D44	6	NAG	179.4	3.4	0.295274	0.312803	V137	Gleason 7 (3+4)	AG	701.72	17.9	0.368792	0.0174002
D45	10	AG	0.12	5.1	8468.87	38303.5	151723	25021.8	V138	Gleason 6 (3+3)	NAG	711.53	3.76	5589.23	260.913	7061.07	101.071		D45	10	AG	0.12	5.1	0.0887265	0.172761	V138	Gleason 6 (3+3)	NAG	711.53	3.76	0.833573	0.00451198
D46	9	AG	101.4	11.22	60176.9	93724.6	170520	15888.6	V139	Gleason 6 (3+3)	NAG	739.35	1	1917.46	1117.9	2751.65	414.929		D46	9	AG	101.4	11.22	0.110741	0.0839949	V139	Gleason 6 (3+3)	NAG	739.35	1	2.21432	0.124727
D47	9	AG	225.96	9.8	135580	45917	1.04508e+06	37758.9	V14	Gleason 8 (4+4)	AG	16.79	12	252.938	974.104	3209.07	370.382		D47	9	AG	225.96	9.8	0.197523	0.174076	V14	Gleason 8 (4+4)	AG	16.79	12	0.0121183	0.00723568
D48	8	AG	41.64	2.5	9707.76	75021.9	151499	11625.5	V140	Gleason 8 (4+4)	AG	751.36	7.35	11587.4	807.288	1783.75	441.333		D48	8	AG	41.64	2.5	0.0293292	0.0400036	V140	Gleason 8 (4+4)	AG	751.36	7.35	3.96841	0.0332836
D49	6	NAG	1735.68	4	67398.5	68783	2.01454e+06	12611.7	V141	Gleason 7 (3+4)	AG	762.27	3.8	2796.15	413.311	8674.83	124.232		D49	6	NAG	1735.68	4	0.727763	0.159011	V141	Gleason 7 (3+4)	AG	762.27	3.8	0.528582	0.00863841
D50	10	AG	2.16	1.56	20029.4	121240	237142	15967.7	V142	Gleason 7 (3+4)	AG	792.74	7.2	11394.8	1092.27	898.454	120.742		D50	10	AG	2.16	1.56	0.0575888	0.24603	V142	Gleason 7 (3+4)	AG	792.74	7.2	2.20878	0.0241181
D51	6	NAG	1299.36	10.7	201660	35394.5	617438	20135	V143	Gleason 7 (4+3)	AG	825.05	12.41	4303.36	410.844	379.484	224.3		D51	6	NAG	1299.36	10.7	0.807733	0.126666	V143	Gleason 7 (4+3)	AG	825.05	12.41	0.434007	0.0231889
D52	10	AG	22.44	21.02	20249.1	70975.9	294059	25610.4	V144	Gleason 7 (3+4)	AG	833.93	4	2950.59	666.665	1757.1	442.511		D52	10	AG	22.44	21.02	0.115768	0.12669	V144	Gleason 7 (3+4)	AG	833.93	4	1.39117	0.0681659
D53	8	AG	411.72	9.8	59629.8	71152.8	2.29104e+06	16454.9	V145	Gleason 8 (4+4)	AG	879.6	4.6	1946.85	862.944	6140.1	179.454		D53	8	AG	411.72	9.8	0.219738	0.0825958	V145	Gleason 8 (4+4)	AG	879.6	4.6	0.297048	0.0118607
D54	9	AG	15.12	8.11	18027.3	67592.9	1.89306e+06	18704.4	V146	Gleason 8 (4+4)	AG	890.19	7.9	216.337	317.826	11397.4	296.361		D54	9	AG	15.12	8.11	0.0795394	0.283918	V146	Gleason 8 (4+4)	AG	890.19	7.9	0.596417	0.00427449
D55	6	NAG	1273.08	4.6	146361	55195.5	62495.6	40671.9	V147	Gleason 7 (3+4)	AG	988.34	6.5	19077.6	1023.73	2686.92	206.244		D55	6	NAG	1273.08	4.6	0.90775	0.109444	V147	Gleason 7 (3+4)	AG	988.34	6.5	1.67747	0.011624
D56	9	AG	76.32	2.35	31965.8	63880.4	479336	31555.6	V148	Gleason 6 (3+3)	NAG	1024.19	6.3	1757.58	4823.07	2858.08	267.947		D56	9	AG	76.32	2.35	0.0997363	0.0840717	V148	Gleason 6 (3+3)	NAG	1024.19	6.3	0.927682	0.326059
D57	8	AG	67.68	13.9	47488.7	229149	94553.1	24399.2	V149	Gleason 6 (3+3)	NAG	1082.29	5.7	3042.3	1063.43	11499.1	259.094		D57	8	AG	67.68	13.9	0.241825	0.23523	V149	Gleason 6 (3+3)	NAG	1082.29	5.7	0.63013	0.0203907
D58	8	AG	46.44	3.3	29026.2	58387.3	1.51787e+06	9955.15	V15	Gleason 7 (3+4)	AG	17.76	4.9	872.764	945.813	1143.8	330.98		D58	8	AG	46.44	3.3	0.0213932	0.0308692	V15	Gleason 7 (3+4)	AG	17.76	4.9	0.0568696	0.0169582
D59	9	AG	32.16	5.7	23779.7	131416	150010	25940.5	V150	Gleason 7 (4+3)	AG	1114.97	8	1703.39	777.677	1486.33	293.774		D59	9	AG	32.16	5.7	0.117315	0.153874	V150	Gleason 7 (4+3)	AG	1114.97	8	0.115988	0.0177927
D60	9	AG	75.84	22.8	30381.5	162862	225236	24731.7	V151	Gleason 7 (3+4)	AG	1157.81	7.4	3414.92	413.614	19685.6	163.954		D61	9	AG	229.44	7.7	0.15222	0.176171	V151	Gleason 7 (3+4)	AG	1157.81	7.4	0.122603	0.00176623
D61	9	AG	229.44	7.7	38372.4	95932.1	336992	30346.6	V152	Gleason 7 (3+4)	AG	1194.45	8.2	4555.76	1202.95	2015.06	256.944		D62	6	NAG	662.52	4	0.681469	0.0881191	V152	Gleason 7 (3+4)	AG	1194.45	8.2	0.742162	0.0457355
D62	6	NAG	662.52	4	230512	79482.9	425281	21806	V153	Gleason 7 (4+3)	AG	1229.35	13.53	7422.62	2091.08	1974.02	409.19		D63	8	AG	186.24	55.5	0.162705	0.110178	V153	Gleason 7 (4+3)	AG	1229.35	13.53	2.0198	0.145882
D63	8	AG	186.24	55.5	69613.1	48041.6	126409	48888.3	V154	Gleason 7 (3+4)	AG	1292.53	12.6	1890.77	2653.67	1314.34	131.702		D64	9	AG	595.2	21	0.336237	0.0322068	V154	Gleason 7 (3+4)	AG	1292.53	12.6	1.89552	0.0810475
D64	9	AG	595.2	21	296509	111347	261978	33211.4	V155	Gleason 7 (4+3)	AG	1329.57	7.7	7895.82	2641.92	3015.38	683.812		D65	10	AG	551.16	2.1	0.272647	0.51456	V155	Gleason 7 (4+3)	AG	1329.57	7.7	3.29557	0.286177
D65	10	AG	551.16	2.1	42139.9	93247.1	604284	33553.4	V156	Gleason 7 (3+4)	AG	1406.67	4.1	1642.69	238.921	23137.5	103.204		D66	6	NAG	700.92	6.2	0.260586	0.0318723	V156	Gleason 7 (3+4)	AG	1406.67	4.1	0.676568	0.0210491
D66	6	NAG	700.92	6.2	304350	2466.06	399838	5889.64	V16	Gleason 7 (3+4)	AG	18.09	6.5	846.321	787.297	310.462	224.3		D67	9	AG	47.76	113.2	0.0264136	0.0237648	V16	Gleason 7 (3+4)	AG	18.09	6.5	0.0692815	0.028629
D67	9	AG	47.76	113.2	70055.4	178411	168203	23588.9	V17	Gleason 8 (4+4)	AG	19.04	5.3	1109.04	1405.2	2015.36	351.367		D68	8	AG	1160.64	4.3	0.325595	0.121225	V17	Gleason 8 (4+4)	AG	19.04	5.3	0.0674925	0.0192694
D68	8	AG	1160.64	4.3	67676.3	194276	261181	35462.4	V18	Gleason 7 (3+4)	AG	19.29	5.93	234.978	923.057	26656.6	245.593		D69	8	AG	621.48	7.9	0.832898	0.521391	V18	Gleason 7 (3+4)	AG	19.29	5.93	0.0152251	0.00860031
D69	8	AG	621.48	7.9	18589.1	92156.9	3.18338e+06	4189.55	V19	Gleason 8 (4+4)	AG	19.45	5.8	856.118	1088.16	7575.31	354.15		D70	9	AG	14.28	42.3	0.0626629	0.157037	V19	Gleason 8 (4+4)	AG	19.45	5.8	0.0568885	0.0139884
D70	9	AG	14.28	42.3	11401.7	180679	655031	39183.5	V2	Gleason 7 (3+4)	AG	1	3.9	1897.85	1840.39	1115.7	224.3		D71	6	NAG	781.68	12.5	0.992244	0.231678	V2	Gleason 7 (3+4)	AG	1	3.9	0.288438	0.0146538
D71	6	NAG	781.68	12.5	135556	89088.3	418025	47909.4	V20	Gleason 7 (4+3)	AG	19.95	1.5	306.74	381.508	7001.26	224.3		D72	6	NAG	82.8	6.2	0.125276	0.0956124	V20	Gleason 7 (4+3)	AG	19.95	1.5	0.0501343	0.0162019
D72	6	NAG	82.8	6.2	29955.9	45587.8	375239	25333	V21	Gleason 7 (4+3)	AG	22.64	6.7	606.523	357.985	1419.51	224.3		D73	9	AG	64.56	36.1	0.0548246	1.01296	V23	Gleason 7 (3+4)	AG	29.52	41.7	0.0987792	0.0187247
D73	9	AG	64.56	36.1	3385.87	71480.2	184048	16454.9	V22	Gleason 7 (4+3)	AG	26.52	0.8	985.964	620.219	24118.6	95.6022		D74	9	AG	87.24	5	0.244333	0.133016	V24	Gleason 7 (4+3)	AG	29.53	10.8	0.103766	0.0246033
D74	9	AG	87.24	5	26807.2	211015	92403.4	49552.3	V23	Gleason 7 (3+4)	AG	29.52	41.7	321.295	389.084	16810.5	59.9797		D75	9	AG	401.16	6.59	0.0892499	0.0237922	V25	Gleason 8 (4+4)	AG	29.57	6.1	0.0141065	0.0151935
D75	9	AG	401.16	6.59	55044.3	55172.7	161483	21634.6	V24	Gleason 7 (4+3)	AG	29.53	10.8	410.649	462.031	13793.4	47.7085		D76	9	AG	4.32	1.1	0.0177348	0.0353492	V26	Gleason 7 (4+3)	AG	33.48	5.8	0.0853365	0.0625581
D76	9	AG	4.32	1.1	19094.9	75859.7	1.7995e+06	26763.8	V25	Gleason 8 (4+4)	AG	29.57	6.1	196.629	884.005	13898.1	352.821		D77	6	NAG	301.32	4.4	0.48659	0.0534905	V27	Gleason 7 (3+4)	AG	37	12.78	0.0302815	0.00562734
D77	6	NAG	301.32	4.4	122977	113422	383511	24944.6	V26	Gleason 7 (4+3)	AG	33.48	5.8	720.571	1203.37	4337.04	224.3		D78	8	AG	67.56	10.1	0.0646928	0.141964	V28	Gleason 7 (4+3)	AG	41.51	13.4	0.227351	0.0766883
D78	8	AG	67.56	10.1	89921.9	118917	283659	21028.9	V27	Gleason 7 (3+4)	AG	37	12.78	734.893	616.177	2171.3	534.098		D79	6	NAG	29.88	3.6	0.0685085	0.0322848	V29	Gleason 7 (3+4)	AG	45.28	3.5	0.117224	0.0290151
D79	6	NAG	29.88	3.6	10660.9	74368.6	56358	9064.21	V28	Gleason 7 (4+3)	AG	41.51	13.4	425	1067.53	6581.15	315.264		D80	9	AG	8.76	8.1	0.0179779	0.021266	V3	Gleason 8 (4+4)	AG	1.1	54.91	0.0899638	0.0293597
D80	9	AG	8.76	8.1	9631.43	52659.9	192077	33790.9	V29	Gleason 7 (3+4)	AG	45.28	3.5	556.961	615.093	9721.96	192.113		D81	8	AG	18.6	79.99	0.012375	0.0583882	V30	Gleason 7 (4+3)	AG	48.03	4.1	0.134256	0.0248727
D81	8	AG	18.6	79.99	25327.3	76691.7	398979	19239.8	V3	Gleason 8 (4+4)	AG	1.1	54.91	109.311	198.591	1793.33	265.302		D82	6	NAG	83.28	4	0.137002	0.118621	V31	Gleason 8 (4+4)	AG	48.71	10.7	0.0612374	0.0158067
D83	8	AG	80.28	25.78	16853.4	34530.1	470561	27616.9	V30	Gleason 7 (4+3)	AG	48.03	4.1	572.967	627.919	16806.2	179.199		D83	8	AG	80.28	25.78	0.048692	0.0385732	V32	Gleason 8 (4+4)	AG	49.39	7.7	0.0746062	0.012974
D84	9	AG	195.72	18.9	22516.7	56764.4	86693	11816.9	V31	Gleason 8 (4+4)	AG	48.71	10.7	962.405	1421.39	2811.3	386.492		D84	9	AG	195.72	18.9	0.153611	0.0444331	V33	Gleason 8 (4+4)	AG	53.89	6.59	0.313889	0.0812292
D85	9	AG	545.88	13.6	63029.6	297739	2.91108e+06	13750.9	V32	Gleason 8 (4+4)	AG	49.39	7.7	1415.86	677.011	1452.38	619.077		D85	9	AG	545.88	13.6	0.675832	0.57482	V34	Gleason 7 (3+4)	AG	55.13	19.6	0.0836341	0.020936
D86	10	AG	103.56	19.9	82499	154923	237322	24110.6	V33	Gleason 8 (4+4)	AG	53.89	6.59	424.787	1209.67	9538.02	211.145		D86	10	AG	103.56	19.9	0.167984	0.146236	V35	Gleason 7 (4+3)	AG	58.74	3.3	0.0809857	0.00639131
D87	9	AG	27.72	24.95	31770.9	467004	502916	4961.54	V34	Gleason 7 (3+4)	AG	55.13	19.6	356.2	704.303	4227.25	529.258		D87	9	AG	27.72	24.95	0.0184772	0.125399	V36	Gleason 7 (3+4)	AG	59.57	13.5	0.202296	0.0309007
D88	9	AG	141.12	6.27	32480.1	179530	219287	17843.8	V35	Gleason 7 (4+3)	AG	58.74	3.3	559.892	364.848	21192.1	252.001		D88	9	AG	141.12	6.27	0.0696865	0.0546325	V37	Gleason 7 (3+4)	AG	59.59	4.2	0.132977	0.0205383
D89	9	AG	99.72	9.8	27359.7	123281	586033	14310.5	V36	Gleason 7 (3+4)	AG	59.57	13.5	489.283	682.887	27372.7	208.19		D89	9	AG	99.72	9.8	0.108366	0.237802	V38	Gleason 8 (4+4)	AG	62.52	7	0.052226	0.00927257
D90	8	AG	58.2	0.87	6226.39	62125.5	2.54912e+06	10585.6	V37	Gleason 7 (3+4)	AG	59.59	4.2	1234.64	714.999	955.071	168.788		D90	8	AG	58.2	0.87	0.065853	0.223798	V39	Gleason 8 (4+4)	AG	63.19	7.12	0.0804849	0.011729
D91	6	NAG	237	15.8	90145.2	5855.09	634677	30752	V38	Gleason 8 (4+4)	AG	62.52	7	1756.99	1584.7	10104	227.777		D91	6	NAG	237	15.8	0.0498817	0.0351357	V4	Gleason 8 (4+4)	AG	1.2	0.64	0.142133	0.0258067
D92	6	NAG	15.24	3.36	17805.7	71152.8	79299.3	12604.7	V39	Gleason 8 (4+4)	AG	63.19	7.12	146.291	271.947	11095.4	139.076		D92	6	NAG	15.24	3.36	0.0183142	0.0771568	V40	Gleason 7 (3+4)	AG	64.18	4.5	0.0460997	0.0116071
D93	6	NAG	4015.2	4.7	421227	109655	25026.5	8865.5	V4	Gleason 8 (4+4)	AG	1.2	0.64	589.559	1137.65	2250.86	134.958		D93	6	NAG	4015.2	4.7	0.650294	0.0625816	V41	Gleason 8 (4+4)	AG	64.26	30.02	0.0477827	0.0107904
D94	8	AG	336.96	4.05	147394	182533	2.63585e+06	20814.1	V40	Gleason 7 (3+4)	AG	64.18	4.5	137.351	283.793	17302.1	137.07		D94	8	AG	336.96	4.05	0.154491	0.0579673	V42	Gleason 7 (3+4)	AG	65.24	18.4	0.0191526	0.00437576
D95	8	AG	1764	7.28	47877.8	350543	58506.3	17154.5	V41	Gleason 8 (4+4)	AG	64.26	30.02	571.278	1590.94	3995.18	334.878		D95	8	AG	1764	7.28	1.17241	4.17398	V43	Gleason 7 (4+3)	AG	65.54	3.3	0.0780467	0.0143457
D96	6	NAG	64.44	4.4	43508.5	142408	279074	12556.7	V42	Gleason 7 (3+4)	AG	65.24	18.4	170.343	274.031	39826.3	85.9939		D96	6	NAG	64.44	4.4	0.055971	0.053025	V44	Gleason 7 (4+3)	AG	66.69	9.42	0.0303663	0.0121309
D97	8	AG	19.32	5.7	39996.8	130208	349408	14276.9	V43	Gleason 7 (4+3)	AG	65.54	3.3	247.647	406.922	7649.7	109.376		D97	8	AG	19.32	5.7	0.0178175	0.0147887	V45	Gleason 7 (4+3)	AG	70.89	7.6	0.146346	0.00630992
D98	9	AG	111.6	38.4	214968	152571	206303	17183.7	V44	Gleason 7 (4+3)	AG	66.69	9.42	378.012	2251.5	3996.52	495.371		D98	9	AG	111.6	38.4	0.0612716	0.0794282	V46	Gleason 7 (4+3)	AG	71.31	7.1	0.178916	0.0071224
D99	8	AG	152.4	3.6	51090.1	92627.5	114362	25929.4	V45	Gleason 7 (4+3)	AG	70.89	7.6	3695.17	1207.61	5426.03	180.008		D99	8	AG	152.4	3.6	0.0745349	0.0572307	V47	Gleason 7 (4+3)	AG	71.97	4.6	0.125456	0.0263409
D100	9	AG	120	2.1	83459.8	88729.8	280634	16454.9	V46	Gleason 7 (4+3)	AG	71.31	7.1	1551.35	295.563	1600.11	272.985		D100	9	AG	120	2.1	0.0474863	0.0150606	V48	Gleason 7 (4+3)	AG	74.13	24.82	0.0988213	0.0101531
D101	9	AG	84	3.2	41191.8	71152.8	237787	16454.9	V47	Gleason 7 (4+3)	AG	71.97	4.6	1165.31	528.749	8040.74	119.789		D101	9	AG	84	3.2	0.0182429	0.015813	V49	Gleason 7 (4+3)	AG	74.55	29.9	0.0661809	0.00923664
D102	6	NAG	124.2	5.66	15455.4	62080.1	18438.6	16454.9	V48	Gleason 7 (4+3)	AG	74.13	24.82	557.759	527.71	10373.2	54.2927		D102	6	NAG	124.2	5.66	0.0318008	0.0178676	V5	Gleason 8 (4+4)	AG	5.1	6.51	0.0162535	0.00304021
D103	6	NAG	132.24	4.6	56472.6	116342	115170	6301.54	V49	Gleason 7 (4+3)	AG	74.55	29.9	1573.34	1584.73	26324	164.146		D103	6	NAG	132.24	4.6	0.131848	0.0366301	V50	Gleason 8 (4+4)	AG	76.38	9.89	1.41572	0.0224453
D104	9	AG	131.16	5.8	44574.1	44700.3	218288	5434.69	V5	Gleason 8 (4+4)	AG	5.1	6.51	682.077	362.664	4594.21	263.476		D104	9	AG	131.16	5.8	0.0361363	0.0244213	V51	Gleason 7 (3+4)	AG	77.32	21	0.585655	0.194426
D105	6	NAG	70.68	7.2	45291.1	5930.04	70295.5	7334.89	V50	Gleason 8 (4+4)	AG	76.38	9.89	2943.45	1126.78	1859.2	341.229		D105	6	NAG	70.68	7.2	0.0329317	0.0199235	V52	Gleason 7 (3+4)	AG	78.69	5.9	0.198252	0.0250068
D106	8	AG	317.52	5.6	24020.7	58335.1	153591	12100	V51	Gleason 7 (3+4)	AG	77.32	21	1019.29	1651.19	3805.42	339.681		D106	8	AG	317.52	5.6	0.0930801	0.0662701	V53	Gleason 7 (3+4)	AG	79.07	5.2	0.0441827	0.012214
D107	6	NAG	84.96	4.77	59629.8	111781	54995.9	6816.37	V52	Gleason 7 (3+4)	AG	78.69	5.9	333.192	351.368	10642.9	238.059		D107	6	NAG	84.96	4.77	0.0475905	0.0693215	V54	Gleason 7 (3+4)	AG	79.18	7.86	0.189698	0.0311034
D108	10	AG	25.8	3.2	23693.1	207368	99375.1	16454.9	V53	Gleason 7 (3+4)	AG	79.07	5.2	265.059	608.54	5362.45	185.648		D108	10	AG	25.8	3.2	0.0203059	0.0325401	V55	Gleason 7 (3+4)	AG	79.86	11.1	0.0720826	0.0187625
D109	9	AG	81.84	6.92	59629.8	45917.9	28309.2	30658.5	V54	Gleason 7 (3+4)	AG	79.18	7.86	1522.93	945.914	2794.46	125.557		D109	9	AG	81.84	6.92	0.0379505	0.0369572	V56	Gleason 7 (4+3)	AG	83.56	8.7	0.494444	0.0831034
D110	6	NAG	21.72	12.8	59629.8	71152.8	280634	16454.9	V55	Gleason 7 (3+4)	AG	79.86	11.1	524.127	1051.99	3928	122.162		D110	6	NAG	21.72	12.8	0.0120426	0.0256219	V57	Gleason 7 (4+3)	AG	84.04	4.3	0.0674477	0.0129198
D111	6	NAG	247.56	0.4	173257	136532	316274	24976.3	V56	Gleason 7 (4+3)	AG	83.56	8.7	1606.68	2173.07	843.976	421.655		D111	6	NAG	247.56	0.4	0.365668	0.0813969	V58	Gleason 7 (4+3)	AG	86.63	5.5	0.427874	0.119324
D112	6	NAG	110.52	4.6	96941.1	13714.9	367014	9115.94	V57	Gleason 7 (4+3)	AG	84.04	4.3	1084.93	933.022	7638.94	82.2305		D112	6	NAG	110.52	4.6	0.115843	0.0413836	V59	Gleason 6 (3+3)	NAG	88.33	6.6	0.111546	0.0130323
D113	6	NAG	202.32	0.9	32789.4	71152.8	1.18399e+06	5619.4	V58	Gleason 7 (4+3)	AG	86.63	5.5	975.942	2160.61	1665.1	1268.72		D113	6	NAG	202.32	0.9	0.116304	0.0502485	V6	Gleason 7 (3+4)	AG	6.43	8.8	0.0327593	0.0208492
D114	6	NAG	1553.52	2.3	338554	47927.3	1.62258e+06	1905.78	V59	Gleason 6 (3+3)	NAG	88.33	6.6	902.862	1066.45	2987.55	248.609		D114	6	NAG	1553.52	2.3	0.648111	0.0634308	V60	Gleason 8 (4+4)	AG	90.42	6.3	0.101352	0.0159985
D115	6	NAG	4194	0.7	453025	71152.8	1.06683e+06	16454.9	V6	Gleason 7 (3+4)	AG	6.43	8.8	351.363	1990.2	4567.28	169.967		D115	6	NAG	4194	0.7	3.22832	0.146763	V61	Gleason 7 (4+3)	AG	90.61	4.3	0.440493	0.0171379
D116	6	NAG	699.24	2.4	229649	78748.7	537794	27819.5	V60	Gleason 8 (4+4)	AG	90.42	6.3	754.859	1130.78	14199.4	258.243		D116	6	NAG	699.24	2.4	0.351716	0.123049	V62	Gleason 8 (4+4)	AG	94.2	15	0.162128	0.0256805
D117	6	NAG	570.84	2.2	146866	51333.6	71548.9	16050.3	V61	Gleason 7 (4+3)	AG	90.61	4.3	2480.86	989.303	1749.47	97.012		D117	6	NAG	570.84	2.2	0.576469	0.194423	V63	Gleason 8 (4+4)	AG	103.56	23.2	0.215078	0.0507425
D118	6	NAG	89.04	2	59082.7	64040.1	147312	16133.1	V62	Gleason 8 (4+4)	AG	94.2	15	745.893	593.788	11028.6	161.146		D118	6	NAG	89.04	2	0.0250174	0.0232692	V64	Gleason 8 (4+4)	AG	107.24	9.5	0.250474	0.0482997
D119	6	NAG	144.96	5.6	70115.8	71152.8	353721	9366.42	V63	Gleason 8 (4+4)	AG	103.56	23.2	657.325	762.027	484.206	251.19		D120	6	NAG	40.56	7.7	0.0222454	0.0589408	V65	Gleason 7 (3+4)	AG	110.54	4.4	0.332002	0.021243
D120	6	NAG	40.56	7.7	12343.5	92524.8	10222.9	11449.2	V64	Gleason 8 (4+4)	AG	107.24	9.5	484.645	725.965	5660.26	217.688		D121	6	NAG	1844.04	3.43	0.862439	0.0532835	V66	Gleason 7 (3+4)	AG	114.5	2	0.253451	0.0673641
D121	6	NAG	1844.04	3.43	1.61597e+06	174455	86389	7108.35	V65	Gleason 7 (3+4)	AG	110.54	4.4	1323.88	1348.76	1450.62	241.023		D122	6	NAG	823.68	19.6	0.195938	0.165673	V67	Gleason 8 (4+4)	AG	114.99	4.8	0.119705	0.00901169
D122	6	NAG	823.68	19.6	45145.5	21130	18999.3	6981.6	V66	Gleason 7 (3+4)	AG	114.5	2	728.435	2000.6	4337.82	133.502		D123	6	NAG	517.92	5	0.382681	0.0475023	V68	Gleason 8 (4+4)	AG	115.02	3.2	0.136622	0.0161721
D123	6	NAG	517.92	5	131045	71152.8	12507.3	16454.9	V67	Gleason 8 (4+4)	AG	114.99	4.8	1713.77	1292.22	1545.26	202.26		D124	6	NAG	206.04	3.6	0.0741746	0.0147684	V69	Gleason 7 (3+4)	AG	122.26	5.4	0.117829	0.0133316
D124	6	NAG	206.04	3.6	116628	92256.8	21816.6	16454.9	V68	Gleason 8 (4+4)	AG	115.02	3.2	977.931	661.393	2646.93	353.899		D125	6	NAG	637.32	2.7	0.136566	0.0732795	V7	Gleason 7 (3+4)	AG	8.23	5.94	0.115125	0.0292156
D125	6	NAG	637.32	2.7	11625.9	36632	79988.6	13209.1	V69	Gleason 7 (3+4)	AG	122.26	5.4	1040.45	1155.48	1886.91	253.167		D126	6	NAG	104.28	2.4	0.0818123	0.112566	V70	Gleason 8 (4+4)	AG	125.97	14.7	0.0626881	0.00464393
D126	6	NAG	104.28	2.4	59629.8	71152.8	142971	10918.7	V7	Gleason 7 (3+4)	AG	8.23	5.94	593.46	1109.89	5647.61	322.053		D127	6	NAG	356.04	5.6	0.425249	0.0841279	V71	Gleason 7 (4+3)	AG	126.03	5.64	0.0802683	0.00911701
D127	6	NAG	356.04	5.6	79843.3	48937.7	90135.9	16454.9	V70	Gleason 8 (4+4)	AG	125.97	14.7	617.265	323.155	6837.48	280.532		D128	6	NAG	491.04	2.2	0.710213	0.105428	V72	Gleason 8 (4+4)	AG	127.73	17.9	0.149776	0.0542318
D128	6	NAG	491.04	2.2	64756.9	16632	301980	18478	V71	Gleason 7 (4+3)	AG	126.03	5.64	1870.82	1268.18	6175.42	129.673		D129	6	NAG	212.16	4.2	0.617384	0.0402616	V73	Gleason 7 (4+3)	AG	129.53	4.6	0.710627	0.0820697
D130	6	NAG	331.08	11	286879	27464.8	71666.4	16454.9	V72	Gleason 8 (4+4)	AG	127.73	17.9	895.526	1886.98	540.307	449.248		D130	6	NAG	331.08	11	1.15441	0.0925597	V74	Gleason 6 (3+3)	NAG	134.46	2.2	0.206575	0.00470953
D131	6	NAG	646.68	6.2	302953	164301	352390	16454.9	V73	Gleason 7 (4+3)	AG	129.53	4.6	248.493	244.598	51818.2	122.962		D131	6	NAG	646.68	6.2	0.363703	0.0141089	V75	Gleason 8 (4+4)	AG	135.14	8.17	0.283309	0.0193629
D132	6	NAG	718.92	3.18	195743	26372.9	11439.9	16454.9	V74	Gleason 6 (3+3)	NAG	134.46	2.2	4786.07	494.958	27230.5	151.301		D132	6	NAG	718.92	3.18	0.18809	0.0310776	V76	Gleason 6 (3+3)	NAG	142.94	4	0.0471012	0.00352939
D133	6	NAG	224.88	4.6	581835	81308.1	430881	5094.88	V75	Gleason 8 (4+4)	AG	135.14	8.17	2295.23	1115.84	2146.08	195.215		D133	6	NAG	224.88	4.6	0.249606	0.00490928	V77	Gleason 7 (3+4)	AG	145.43	4.3	0.190317	0.0215876
D134	6	NAG	412.32	0.75	8355.11	154729	103889	9321.52	V76	Gleason 6 (3+3)	NAG	142.94	4	1249.65	1052.94	2698.53	327.744		D134	6	NAG	412.32	0.75	0.133471	0.0486594	V78	Gleason 8 (4+4)	AG	152.78	20	0.742284	0.0271483
D135	6	NAG	727.44	3.12	357273	82541.9	277642	3861.73	V77	Gleason 7 (3+4)	AG	145.43	4.3	1603.83	1123.72	3820.27	280.517		D135	6	NAG	727.44	3.12	0.701441	0.0329847	V79	Gleason 7 (3+4)	AG	154.49	3.4	0.351511	0.0213733
D136	6	NAG	25.56	7	55238.5	30545.6	68157.5	16454.9	V78	Gleason 8 (4+4)	AG	152.78	20	2360.8	1020.3	1527.4	336.08		D136	6	NAG	25.56	7	0.0624606	0.030685	V8	Gleason 7 (4+3)	AG	8.93	6.79	0.0394248	0.00490671
D137	6	NAG	283.32	4.68	59629.8	55410.7	28211	5131.87	V79	Gleason 7 (3+4)	AG	154.49	3.4	2998.22	1422.05	3428.52	443.219		D137	6	NAG	283.32	4.68	0.0513747	0.0123693	V80	Gleason 7 (4+3)	AG	155.49	5.6	0.112544	0.0112314
D138	6	NAG	275.64	11.21	239277	142774	37760.3	12495.1	V8	Gleason 7 (4+3)	AG	8.93	6.79	2727.1	1718.84	2781.94	265.581		D138	6	NAG	275.64	11.21	0.202895	0.0297597	V81	Gleason 7 (3+4)	AG	160.54	4.53	0.190053	0.0241242
D139	6	NAG	1544.04	4.4	57562.6	41740.6	272639	12496.4	V80	Gleason 7 (4+3)	AG	155.49	5.6	2781.25	1225.6	1157.37	224.3		D139	6	NAG	1544.04	4.4	0.743507	0.0577361	V82	Gleason 7 (4+3)	AG	161.8	3.2	0.085168	0.0089986
D140	6	NAG	619.2	3.9	89673.8	71152.8	32074.9	16454.9	V81	Gleason 7 (3+4)	AG	160.54	4.53	1809.54	1099.73	2460.68	108.394		D140	6	NAG	619.2	3.9	0.0277115	0.0130106	V83	Gleason 8 (4+4)	AG	161.8	42.9	0.181313	0.0456962
D141	6	NAG	365.52	4.2	143570	34019.1	92765	9915.23	V82	Gleason 7 (4+3)	AG	161.8	3.2	1653.94	1126.61	1976.49	480.884		D141	6	NAG	365.52	4.2	0.167126	0.0189383	V84	Gleason 7 (4+3)	AG	169.55	8.4	1.07177	0.0210649
D142	6	NAG	307.56	4.9	75509.8	45668.7	123385	4228.78	V83	Gleason 8 (4+4)	AG	161.8	42.9	168.627	400.426	7952.67	273.205		D142	6	NAG	307.56	4.9	0.107542	0.0181711	V85	Gleason 8 (4+4)	AG	169.78	4.57	0.19428	0.0121998
D143	6	NAG	292.68	4.3	39453.7	36591.6	16864.6	16454.9	V84	Gleason 7 (4+3)	AG	169.55	8.4	4262.36	858.66	20461.6	266.203		D143	6	NAG	292.68	4.3	0.114279	0.0559404	V86	Gleason 7 (3+4)	AG	179.37	7.3	1.21954	0.0330258
D144	6	NAG	11798.4	5.7	2.92519e+06	33252.7	240591	7902.18	V85	Gleason 8 (4+4)	AG	169.78	4.57	1128.04	759.13	19709.9	165.881		D144	6	NAG	11798.4	5.7	5.57898	0.0705738	V87	Gleason 6 (3+3)	NAG	184.06	3.1	0.371954	0.0404187
D145	6	NAG	2150.4	14.3	220588	37050.6	7422.48	4579.97	V86	Gleason 7 (3+4)	AG	179.37	7.3	2896.56	694.88	3961.18	211.678		D145	6	NAG	2150.4	14.3	0.334089	0.0215349	V88	Gleason 7 (4+3)	AG	189.66	7.4	0.17528	0.0294237
									V87	Gleason 6 (3+3)	NAG	184.06	3.1	1141.34	850.536	709.657	195.289									V89	Gleason 7 (3+4)	AG	192.39	7.3	0.15963	0.0277541
									V88	Gleason 7 (4+3)	AG	189.66	7.4	1016.69	943.775	4650.56	291.592									V9	Gleason 7 (4+3)	AG	10.4	9.9	0.377925	0.0144974
									V89	Gleason 7 (3+4)	AG	192.39	7.3	270.783	509.733	17427.8	107.323									V90	Gleason 7 (3+4)	AG	194.78	4.1	0.381476	0.0143373
									V9	Gleason 7 (4+3)	AG	10.4	9.9	2017.06	884.593	1807.06	140.634									V91	Gleason 6 (3+3)	NAG	195	6.7	0.133503	0.0238585
									V90	Gleason 7 (3+4)	AG	194.78	4.1	1330.06	350.345	14433.9	148.414									V92	Gleason 8 (4+4)	AG	196	5.7	0.397282	0.0242171
									V91	Gleason 6 (3+3)	NAG	195	6.7	625.476	885.344	3662.81	392.571									V93	Gleason 7 (4+3)	AG	198.44	9.3	0.333766	0.0170198
									V92	Gleason 8 (4+4)	AG	196	5.7	1319.06	1049.06	6672.37	360.633									V94	Gleason 8 (4+4)	AG	198.58	6.4	0.0272728	0.00250571
									V93	Gleason 7 (4+3)	AG	198.44	9.3	1376.66	712.09	17280.9	184.167									V95	Gleason 7 (4+3)	AG	210.83	5.1	0.334364	0.0220105
									V94	Gleason 8 (4+4)	AG	198.58	6.4	1132.37	847.946	3797.45	317.408									V96	Gleason 8 (4+4)	AG	216.85	5.3	0.1696	0.0264695
									V95	Gleason 7 (4+3)	AG	210.83	5.1	1312.67	704.101	3255.54	340.096									V97	Gleason 7 (3+4)	AG	217.37	4.4	0.518257	0.0201775
									V96	Gleason 8 (4+4)	AG	216.85	5.3	2099.88	1584.69	1692.69	397.483									V98	Gleason 7 (3+4)	AG	219.26	5.9	0.170335	0.0123925
									V97	Gleason 7 (3+4)	AG	217.37	4.4	657.955	333.833	24674.5	138.573									V99	Gleason 7 (4+3)	AG	229.63	4.5	0.65183	0.0147754
									V98	Gleason 7 (3+4)	AG	219.26	5.9	2824.34	936.623	1021.2	346.898
									V99	Gleason 7 (4+3)	AG	229.63	4.5	1926.76	418.063	1696.1	109.348

## Sheet: Table S4
Table S4. ROC analysis of the urinary marker panels composed of ACPP, CLU and/or urine PSA from Cohort 1 (DIA-MS).
	Panel	AUC (95% CI)	Specificity (95% CI)	Sensitivity (95% CI)	Specificity at 95% sensitivity
	CLU (EDALN*ETR)	0.64(0.55,0.73)	30.9%(21.9%,39.9%)	91.9%(86.6%,97.2%)	0.2794
	ACPP (FLN*ESYK)	0.72(0.64,0.81)	58.8%(49.2%,68.4%)	78.4%(70.3%,86.4%)	0.2647
	Urine PSA	0.73(0.65,0.82)	67.6%(58.5%,76.8%)	73%(64.3%,81.6%)	0.2647
	ACPP+CLU	0.78(0.70,0.86)	80.9%(73.2%,88.6%)	67.6%(58.4%,76.7%)	0.4118
	ACPP+CLU+Urine PSA	0.79(0.71,0.86)	60.3%(50.8%,69.8%)	87.8%(81.5%,94.2%)	0.3971

## Sheet: Table S5
Table S5. Performance of urinary marker panles consisted of ACPP, CLU and/or urine PSA at different serum PSA levels (Cohort 1, DIA-MS).
			AUC (95% CI) of urinary marker panels
	Serum PSA Level	number of samples	ACPP+CLU	ACPP+CLU+urine PSA	Serum PSA
	All samples	142	0.78(0.70,0.86)	0.78(0.71,0.86)	0.69(0.60,0.78)
	< 20ng/ML	125	0.78(0.70,0.86)	0.78(0.70,0.86)	0.58(0.48,0.69)
	< 10ng/ML	107	0.76(0.66,0.85)	0.75(0.66,0.85)	0.58(0.47,0.70)
	< 4ng/ML	42	0.74(0.58,0.89)	0.78(0.63,0.92)	0.43(0.24,0.62)

## Sheet: Table S6
Table S6. ROC results of urinary-marker panels in addition to the ones listed in Table S3 (Cohort 1, DIA-MS).
	Panel	AUC (95% CI)	Specificity (95% CI)	Sensitivity (95% CI)	Specificity at 95% sensitivity
	ACPP+CLU+ORM1	0.82(0.75,0.89)	72.1%(63.3%,80.8%)	81.1%(73.4%,88.7%)	0.4412
	ACPP+ORM1+Urine PSA	0.8(0.73,0.87)	72.1%(63.3%,80.8%)	75.7%(67.3%,84%)	0.3529
	ACPP+CD97+Urine PSA	0.78(0.71,0.86)	82.4%(74.9%,89.8%)	62.2%(52.7%,71.6%)	0.3824
	ACPP+CLU+ORM1+CD97	0.85(0.79,0.91)	67.6%(58.5%,76.8%)	89.2%(83.1%,95.2%)	0.4118
	ACPP+CLU+ORM1+Urine PSA	0.83(0.76,0.90)	73.5%(64.9%,82.1%)	81.1%(73.4%,88.7%)	0.4853
	ACPP+CLU+ORM1+CD97+Urine PSA	0.85(0.79,0.92)	75%(66.6%,83.4%)	82.4%(75%,89.9%)	0.4853

## Sheet: Table S7
Table S7. ROC analysis of the PRM assays from Cohort 1.
	Panel	AUC (95% CI)	Specificity (95% CI)	Sensitivity (95% CI)	Specificity at 95% sensitivity
	CLU (EDALN*ETR)	0.59(0.49,0.68)	84.1%(76.9%,91.2%)	39.7%(30.2%,49.3%)	0.058
	ACPP (FLN*ESYK)	0.66(0.57,0.75)	44.9%(35.2%,54.6%)	84.9%(78%,91.9%)	0.2464
	Urine PSA	0.73(0.65,0.81)	68.1%(59%,77.2%)	71.2%(62.4%,80.1%)	0.2464
	ACPP+CLU	0.78(0.71,0.86)	69.6%(60.6%,78.5%)	79.5%(71.6%,87.3%)	0.4783
	ACPP+CLU+Urine PSA	0.8(0.73,0.87)	62.3%(52.9%,71.8%)	87.7%(81.3%,94.1%)	0.4058
